# Supplementary material for: Difference of Microbial Community in the Stream Adjacent to the Mixed Antibiotic Effluent Source
Source: Toxics. 2024 Feb 7;12(2):135. doi: 10.3390/toxics12020135 (PMC10891948; doi:10.3390/toxics12020135)
Supplement: Supplementary file 1 [file toxics-12-00135-s001.zip]

Archive with 1 entries (1 files):
- toxics-2805029-supplementary.pdf
